# Supplementary material for: Pegivirus avoids immune recognition but does not attenuate acute-phase disease in a macaque model of HIV infection
Source: PLoS Pathog. 2017 Oct 26;13(10):e1006692. doi: 10.1371/journal.ppat.1006692 (PMC5675458; doi:10.1371/journal.ppat.1006692)
Supplement: S1 Table — (XLSX) [file ppat.1006692.s002.xlsx]

## Sheet: Sample collection
Week of Study	SPgV DPI	SIV DPI	BLOOD
			Group 1	Group2	Whole		Plasma			PBMC		BONE MARROW			BIOPSIES		STOOL	INFECTIONS
			Draw vol	Draw vol	CBC w diff	Flow	SPgV VL	SIV VL	Cryopreserve	RNA in cells	Cryopreserve	RNA in cells	Aspirate & cryo	E.M.	LN biopsy	Colon Biopsies		SPgV	SIVmac239
-7	-44	-70	3	0		test panel			Cryopreserve		Group 1 & 2
-6	-37	-63	6	6	CBC w diff	test panel			Cryopreserve		Group 1 & 2						Group 1 & 2
-5	-30	-56	6	6	CBC w diff	Group 1 & 2			Cryopreserve		Group 1 & 2						Group 1 & 2
-3	-16	-42	16	16	CBC w diff	Group 1 & 2			Cryopreserve		Group 1 & 2						Group 1 & 2
	-8		2			Group 1									Group 1	Group 1
			0	0									Group 1
0	0	-26	16		Group 1	Group 1	Group 1		Group 1	Group 1	Group 1						Group 1	Group 1
1	7	-19	2		Group 1	Group 1	Group 1		Group 1		Group 1
2	10	-16	2		Group 1	Group 1	Group 1		Group 1		Group 1
	12	-14	16		Group 1	Group 1	Group 1		Group 1	Group 1	Group 1						Group 1
	13	-13										Group 1	Group 1	Group 1	Group 1
	14	-12	2			Group 1	Group 1				Group 1
3	17	-9	2	16	Group 1 & 2	Group 1 & 2	Group 1		Group 1 & 2		Group 1 & 2
	20	-6	2		Group 1	Group 1	Group 1		Group 1		Group 1		Group 2		Group 2	Group 2
4	24	-2										Group 1	Group 1		Group 1	Group 1
	26	0	2	10	Group 1 & 2	Group 1 & 2	Group 1	Group 1 & 2	Group 1 & 2	Group 1	Group 1 & 2						Group 1 & 2		Group 1 & 2
5	31	5	2	2	Group 1 & 2		Group 1	Group 1 & 2	Group 1 & 2		Group 1 & 2
	34	8	2	2	Group 1 & 2		Group 1	Group 1 & 2	Group 1 & 2		Group 1 & 2
6	37	11	2	2	Group 1 & 2	Group 1 & 2	Group 1	Group 1 & 2	Group 1 & 2		Group 1 & 2
	39	13	2	2	Group 1 & 2		Group 1	Group 1 & 2	Group 1 & 2		Group 1 & 2
	41	15	10	16	Group 1 & 2	Group 1 & 2	Group 1	Group 1 & 2	Group 1 & 2	Group 1	Group 1 & 2
7	45	19	2	2	Group 1 & 2		Group 1	Group 1 & 2	Group 1 & 2		Group 1 & 2
	48	22	2	2	Group 1 & 2	Group 1 & 2	Group 1	Group 1 & 2	Group 1 & 2		Group 1 & 2
8	51	25	6	6	Group 1 & 2	Group 1 & 2	Group 1	Group 1 & 2	Group 1 & 2		Group 1 & 2				Group 1 & 2	Group 1 & 2	Group 1 & 2
9	58	32	4	4	Group 1 & 2	Group 1 & 2	Group 1	Group 1 & 2	Group 1 & 2		Group 1 & 2
	62	36	2	2	Group 1 & 2		Group 1	Group 1 & 2	Group 1 & 2		Group 1 & 2
10	66	40	4	4	Group 1 & 2	Group 1 & 2	Group 1	Group 1 & 2	Group 1 & 2		Group 1 & 2
11	75	49	2	2	Group 1 & 2		Group 1	Group 1 & 2	Group 1 & 2		Group 1 & 2
13	89	63	2	2	Group 1 & 2		Group 1	Group 1 & 2	Group 1 & 2		Group 1 & 2
15	104	78	4	4	Group 1 & 2	Group 1 & 2	Group 1	Group 1 & 2	Group 1 & 2		Group 1 & 2
18	125	99	4	4	Group 1 & 2		Group 1	Group 1 & 2	Group 1 & 2		Group 1 & 2
21	151	125	30	30	Group 1 & 2	Group 1 & 2	Group 1	Group 1 & 2	Group 1 & 2	Group 1	Group 1 & 2	Group 1 & 2	Group 1 & 2		Group 1 & 2	Group 1 & 2	Group 1 & 2
29	206	180	10	10	Group 1 & 2	Group 1 & 2	Group 1	Group 1 & 2	Group 1 & 2		Group 1 & 2

## Sheet: Animal demographics
	GROUP 1 (SIV+SPgV)							GROUP 2 (SIV-only)
	Cy0879	Cy0883	Cy0885	Cy0886	Avg	Std Dev		Cy0880	Cy0881	Cy0882	Cy0887	Avg	Std Dev
DOB	2005-08-24	2006-12-23	2005-02-24	2008-10-14				2006-02-24	2005-12-21	2008-11-03	2009-07-29
Age (yrs)	10.9	9.6	11.4	7.8	9.925	1.60702		10.4	10.7	7.8	7	8.975	1.8518
Weight (kg)	7.01	5.5	5.42	4.67	5.65	0.849323		4.6	4.02	4.1	4.16	4.22	0.259743
MHC	M3/M4	M3/M4	M3/M4	M3/M4				M3/M4	M3/M4	M3/M4	M3/M4

## Sheet: VLs
Date	Experiment #	SPgV DPI	SIV DPI	GROUP 1 (SIV+SPgV)								GROUP 2 (SIV-only)				Log tranformed VLs -->	GROUP 1 (SIV+SPgV)								GROUP 2 (SIV-only)
				SPgV VL (gc/ml)				SIV VL (gc/ml)				SIV VL (gc/ml)					SPgV VL (gc/ml)				SIV VL (gc/ml)				SIV VL (gc/ml)
				Cy0879	Cy0883	Cy0885	Cy0886	Cy0879	Cy0883	Cy0885	Cy0886	Cy0880	Cy0881	Cy0882	Cy0887		Cy0879	Cy0883	Cy0885	Cy0886	Cy0879	Cy0883	Cy0885	Cy0886	Cy0880	Cy0881	Cy0882	Cy0887
2016-09-30	18118	0	-26	0	0	0	0										2	2	2	2
2016-10-07	18140	7	-19	12500000	26600000	13900000	240000										7.09691	7.42488	7.14301	5.38021
2016-10-10	18142	10	-16	1370000	18600000	25500000	1310000										6.13672	7.26951	7.40654	6.11727
2016-10-12	18149	12	-14	497000	8520000	17500000	3370000										5.69636	6.93044	7.24304	6.52763
2016-10-14	18161	14	-12	503000	4750000	19000000	7300000										5.70157	6.67669	7.27875	6.86332
2016-10-17	18165	17	-9	412000	5170000	17100000	5520000										5.6149	6.71349	7.233	6.74194
2016-10-20	18192	20	-6	605000	5570000	18800000	1840000	0	0	0	0						5.78176	6.74586	7.27416	6.26482
2016-10-26	18231	26	0	1080000	10300000	34800000	34800000	0	0	0	0	0	0	0	0		6.03342	7.01284	7.54158	7.54158	2	2	2	2	2	2	2	2
2016-10-31	18254	31	5	1490000	1490000	30400000	2850000	1140	827	460	19700	1710	6750	0	880		6.17319	6.17319	7.48287	6.45484	3.0569	2.91751	2.66276	4.29447	3.233	3.8293	2	2.94448
2016-11-03	18274	34	8	785000	6070000	30900000	1110000	267000	190000	348000	5900000	332000	865000	274000	848000		5.89487	6.78319	7.48996	6.04532	5.42651	5.27875	5.54158	6.77085	5.52114	5.93702	5.43775	5.9284
2016-11-07	18285	37	11	127000	1150000	1760000	32400	13400000	21600000	47200000	19900000	16100000	10100000	49500000	35400000		5.1038	6.0607	6.24551	4.51055	7.1271	7.33445	7.67394	7.29885	7.20683	7.00432	7.69461	7.549
2016-11-09	18298	39	13	94200	427000	288000	9530	1030000	9950000	55300000	3030000	3050000	4730000	52500000	11900000		4.97405	5.63043	5.45939	3.97909	6.01284	6.99782	7.74273	6.48144	6.4843	6.67486	7.72016	7.07555
2016-11-11	18308	41	15	43000	152000	46700	12000	463000	2420000	10400000	2660000	763000	2840000	1730000	3480000		4.63347	5.18184	4.66932	4.07918	5.66558	6.38382	7.01703	6.42488	5.88252	6.45332	6.23805	6.54158
2016-11-16	18322	45	19	11600	51500	16300	3120	220000	3650000	250000	528000	114000	455000	647000	180000		4.06446	4.71181	4.21219	3.49415	5.34242	6.56229	5.39794	5.72263	5.0569	5.65801	5.8109	5.25527
2016-11-18	18335	48	22	1560	25100	10000	1430	71800	314000	40700	370000	37200	503000	291000	229000		3.19312	4.39967	4	3.15534	4.85612	5.49693	4.60959	5.5682	4.57054	5.70157	5.46389	5.35984
2016-11-21	18347	51	25	1360	11100	11100	1820	72700	19200	106000	600000	18100	256000	293000	617000		3.13354	4.04532	4.04532	3.26007	4.86153	4.2833	5.02531	5.77815	4.25768	5.40824	5.46687	5.79029
2016-11-28	18366	58	32	2630	18500	2060000	2630	9070	3830	25800	76300	5200	56800	57000	13300		3.41996	4.26717	6.31387	3.41996	3.95761	3.5832	4.41162	4.88252	3.716	4.75435	4.75587	4.12385
2016-12-02	18382	62	36	22500	141000	5410000	7590	4770	478	5430	60500	1210	126000	21500	3420		4.35218	5.14922	6.7332	3.88024	3.67852	2.67943	3.7348	4.78176	3.08279	5.10037	4.33244	3.53403
2016-12-06	18385	66	40	38300	889000	1420000	19400	2030	190	1890	24700	808	77100	5700	740		4.5832	5.9489	6.15229	4.2878	3.3075	2.27875	3.27646	4.3927	2.90741	4.88705	3.75587	2.86923
2016-12-15	18420	75	49	194000	698000	1140000	82600	3310	0	11300	116000	208	6520	5670	56500		5.2878	5.84386	6.0569	4.91698	3.51983	2	4.05308	5.06446	2.31806	3.81425	3.75358	4.75205
2016-12-29	18454	89	63	108000	541000	2060000	256000	23100	0	358	53500	0	4370	17000	4630		5.03342	5.7332	6.31387	5.40824	4.36361	2	2.55388	4.72835	2	3.64048	4.23045	3.66558
2017-01-13	18529	104	78	1850000	2190000	5320000	1470000	9470	135	187	214000	273	953	31800	750		6.26717	6.34044	6.72591	6.16732	3.97635	2.13033	2.27184	5.33041	2.43616	2.97909	4.50243	2.87506
2017-02-02	18626	124	98	555000	2330000	2560000	787000	27100	0	4330	295000	0	6080	231000	12200		5.74429	6.36736	6.40824	5.89597	4.43297	2	3.63649	5.46982	2	3.7839	5.36361	4.08636
2017-02-28	18738	151	125	182000	1350000			15600	0			0	727				5.26007	6.13033			4.19312	2			2	2.86153
2017-03-01	18738	152	126			2310000	9530			413	800000			375000	5500				6.36361	3.97909			2.61595	5.90309			5.57403	3.74036
					632

## Sheet: CD4 colon IHC
Cells per 10 HPF	SPgV DPI	SIV DPI	GROUP 1 (SIV+SPgV)				GROUP 2 (SIV-only)
Date			Cy0879	Cy0883	Cy0885	Cy0886	Cy0880	Cy0881	Cy0882	Cy0887
2016-09-22	-8	-34	95	130	307	470
2016-10-13	13	-13
2016-10-24	24	-2	227	287	240	160	100	430	170	246
2016-11-22	52	26	205	60	93	30	60	62	65	68
2016-02-28	151	125	109	116	74	110	50	113	100	100

## Sheet: Ki67 Colon IHC
Cells per 10 HPF	SPgV DPI	SIV DPI	GROUP 1 (SIV+SPgV)				GROUP 2 (SIV-only)
Date			Cy0879	Cy0883	Cy0885	Cy0886	Cy0880	Cy0881	Cy0882	Cy0887
2016-09-22	-8	-34	107	63	960	533
2016-10-13	13	-13
2016-10-24	24	-2	317	575	3040	987	967	1530	1672	1220
2016-11-22	52	26	1210	2227	1427	2107	1847	1903	1620	2584
2016-02-28	151	125	837	760	933	4440	906	1040	3070	2267

## Sheet: Ki67 LN IHC
Cells per 10 HPF	SPgV DPI	SIV DPI	GROUP 1 (SIV+SPgV)				GROUP 2 (SIV-only)
Date			Cy0879	Cy0883	Cy0885	Cy0886	Cy0880	Cy0881	Cy0882	Cy0887
2016-09-22	-8	-34	1680	2973	2640	2667
2016-10-13	13	-13	2094	1307	2533	2306
2016-10-24	24	-2	2359	3213	2346	4933	1747	2080	1827	2280
2016-11-22	52	26	6653	5413	6270	5694	2760	5413	11080	4760
2016-02-28	151	125	3609	3573	3320	9893	2413	2320	4787	4080
