# Supplementary material for: Pegivirus avoids immune recognition but does not attenuate acute-phase disease in a macaque model of HIV infection
Source: PLoS Pathog. 2017 Oct 26;13(10):e1006692. doi: 10.1371/journal.ppat.1006692 (PMC5675458; doi:10.1371/journal.ppat.1006692)
Supplement: S2 Table — (XLSX) [file ppat.1006692.s003.xlsx]

## Sheet: Sheet1
Animal ID	SIV dpi	SPgV dpi	Coverage average	Coverage min	Coverage max	Change	AA changes	Frequency	Putative gene	Coverage at mutation
Cy0879	-6	20	30006	23	100078
Cy0883			20437	15	47467
Cy0885			19548	24	56766
Cy0886			25047	41	87738
Cy0879	49	75	31857	6	111676	TG -> CA	L -> P	98.9% -> 99.1%	core protein	2224 -> 2607
						CUA -> GUT	L -> V	95.3% -> 98.6%	core protein	619 -> 2216
						GUC -> CUG	V -> L	7.4% -> 55.4%	core protein	27 -> 56
						CUC -> TUG	none	64.4% -> 94.7%	core protein	73 -> 527
Cy0883			19017	23	46303	C -> T	none	0.538	E1	17551
Cy0885			17279	26	40094	none	none	~	~	~
Cy0886			35944	6	109321	A -> T	I -> F	0.667	NS5B	6
						TA -> AG	none	26.3% -> 66.7%	NS5B	6 -> 19
