# Supplementary material for: Pegivirus avoids immune recognition but does not attenuate acute-phase disease in a macaque model of HIV infection
Source: PLoS Pathog. 2017 Oct 26;13(10):e1006692. doi: 10.1371/journal.ppat.1006692 (PMC5675458; doi:10.1371/journal.ppat.1006692)
Supplement: S3 Table — (XLSX) [file ppat.1006692.s004.xlsx]

## Sheet: experimental outline
Week of Study	Date	SPgV DPI	DSS timeline	DoW	BLOOD
					Group 3 (SPgV+DSS)	Group 4 (SPgV-only)	STOOL	BIOPSIES	TREATMENTS		Assays
					Draw vol	Draw vol		LN	SPgVkob infection	DSS Treatment (5-day course)	Flow Phenotyping	SPgV VL	Microbial translocation	IHC
0	19th April 2017	-2	-28	Wed	10	10	Group 3 & 4				Group 3 & 4		Group 3 & 4
	21st April 2017	0	-26	Fri	20	20	Group 3 & 4		Group 3 & 4		Group 3 & 4	Group 3 & 4	Group 3 & 4
1	28th April 2017	7	-19	Fri	12	12						Group 3 & 4
2	2nd May 2017	11	-13	Tues	12	12					Group 3 & 4	Group 3 & 4	Group 3 & 4
3	11th May 2017	20	-6	Thurs	3	3		Group 3 & 4			Group 3 & 4	Group 3 & 4		Group 3 & 4
4	17th May 2017	26	0	Wed	20	20	Group 3 & 4			Group 3 begin	Group 3 & 4	Group 3 & 4	Group 3 & 4
5	22nd May 2017	31	5	Mon	6	6					Group 3 & 4	Group 3 & 4
	25th May 2017	34	8	Thurs	6	6					Group 3 & 4	Group 3 & 4
6	30th May 2017	37	11	Tues	12	12					Group 3 & 4	Group 3 & 4
	2nd June 2017	41	15	Fri	16*	16*					Group 3 & 4	Group 3 & 4	Group 3 & 4
7	9th June 2017	48	22	Fri	6	6					Group 3 & 4	Group 3 & 4
8	12th June 2017	51	25	Mon	20	20	Group 3 & 4	Group 3 & 4			Group 3 & 4	Group 3 & 4	Group 3 & 4	Group 3 & 4
9	19th June 2017	58	32	Mon	6	6						Group 3 & 4
10	27th June 2017	66	40	Tues	6	6					Group 3 & 4	Group 3 & 4
11	6th July 2017	75	49	Thurs	6	6						Group 3 & 4
13	20th July 2017	89	63	Thurs	30	30	Group 3 & 4	Group 3 & 4			Group 3 & 4	Group 3 & 4	Group 3 & 4	Group 3 & 4

## Sheet: VLs
SPgV DPI	DSS timeline	SPgV VL (gc/ml)
		Cy0806	Cy0807	Cy0808	Cy0809	Cy0810	Cy0811	Cy0813	Cy0814
0	-26	0	0	0	0	0	0	0	0
7	-19	530000	20700000	4700000	643000	573000	490000	1130000	6970000
11	-14	2420000	3080000	1680000	7300000	14700000	8500000	740000	483000
20	-6	463000	2420000	129000	3300000	1960000	3600000	51000	127000
26	0	783000	5630000	483000	5630000	3800000	7000000	250000	350000
31	5	767000	6330000	590000	13200000	7270000	6430000	350000	550000
34	11	740000	8800000	967000	14300000	36000000	4470000	430000	597000
41	15	663000	6730000	883000	4230000	10800000	2990000	325000	407000

## Sheet: Animal demographics
Animal	Cy0806	Cy0807	Cy0808	Cy0809	Cy0810	Cy0811	Cy0813	Cy0814
Sex	Male	Male	Male	Male	Male	Male	Male	Male
Age	9.1	8	8.2	8.1	8.7	7.9	7.2	7.2
Origin	Mauritius	Mauritius	Mauritius	Mauritius	Mauritius	Mauritius	Mauritius	Mauritius
Weight
Prior exposure history	DENV	DENV	DENV	DENV	DENV	DENV	DENV	DENV
