# Supplementary material for: Pegivirus avoids immune recognition but does not attenuate acute-phase disease in a macaque model of HIV infection
Source: PLoS Pathog. 2017 Oct 26;13(10):e1006692. doi: 10.1371/journal.ppat.1006692 (PMC5675458; doi:10.1371/journal.ppat.1006692)
Supplement: S4 Table — (XLSX) [file ppat.1006692.s005.xlsx]

## Sheet: Sheet1
Amplicon	Forward (5'->3')	Reverse (5'->3')	Product length (bp)
1	AGGGTTGGCAGGTCGTAAAT	TCGAAGCAAAACTGGTAGCC	2373
2	GCTAGCTGAGGCAAAATTGG	TGCAGGCACAGTCCTAAGTG	2350
3	TGGTAGAGTGCGTGAGTTGG	AATCCCAGTTGCAAGGAATG	2471
4	CCACGTGGAGGCTAGATGTT	ACAGCAGGATGTACCCCAAC	2441
5	GCGCAGAAAGTTGATTCACA	AATTAACCCCCACAGCCAGT	1446
